# Supplementary material for: One-Year Phenology of Leaf Gas Exchange Dynamics in Coccocypselum lanceolatum
Source: Biology (Basel). 2026 Jun 24;15(13):994. doi: 10.3390/biology15130994 (PMC13360093; doi:10.3390/biology15130994)
Supplement: Supplementary file 1 [file biology-15-00994-s001.zip]

Archive with 1 entries (1 files):
- biology-4373068-supplementary.pdf
